# Supplementary material for: The Physical Behaviour Intensity Spectrum and Body Mass Index in School-Aged Youth: A Compositional Analysis of Pooled Individual Participant Data
Source: Int J Environ Res Public Health. 2022 Jul 19;19(14):8778. doi: 10.3390/ijerph19148778 (PMC9320124; doi:10.3390/ijerph19148778)
Supplement: Supplementary file 1 [file ijerph-19-08778-s001.zip]

Archive with 3 entries (3 files):
- supplementary file 1.pdf
- supplementary file 2.pdf
- supplementary file 3.pdf
